# Supplementary material for: Identifying primary and secondary MLH1 epimutation carriers displaying low-level constitutional MLH1 methylation using droplet digital PCR and genome-wide DNA methylation profiling of colorectal cancers
Source: Clin Epigenetics. 2023 Jun 3;15:95. doi: 10.1186/s13148-023-01511-y (PMC10239107; doi:10.1186/s13148-023-01511-y)
Supplement: Supplementary file 1 — Additional file 1. Table S1: Sequences of primers included in this study. Table S2: The characteristics of 38 CRCs from six reference CRC groups. Table S3: The characteristics of 44 tumour and 14 normal colonic mucosal samples from the 43 people included in the study. Table S4: Summary of somatic mutations occurrent in key CRC genes and CRC subgroups associated with frequent or less frequent somatic mutation in the described gene. Table S5: Differentially Methylated Regions between tumours of MLH1 epimutation carriers and sporadic MLH1 methylated CRCs. Table S6: MLH1 promoter methylation levels in non-tumour DNA samples measured by methylation-sensitive digital droplet PCR. [file 13148_2023_1511_MOESM1_ESM.xlsx]

## Sheet: Supp Table 1
Supplementary Table 1. Primers used in the study
Target	Testing method	Primer descrition	Primer sequence
MLH1 promoter	methylation-sensitive ddPCR	Forward primer	5’-TTTTCGAGTTTTTAAAAACGAATTAATAGGAA-3’
MLH1 promoter	methylation-sensitive ddPCR	Reverse primer	5’-CTAAATCTCTTCGTCCCTCCCTA-3’
MLH1 promoter	methylation-sensitive ddPCR	Methylated probe	5’-FAM-CGGATAGCGA[EBQ]TTTTTAACGCGTAAGCGT-EBQ-3’
MLH1 promoter	methylation-sensitive ddPCR	Unmethylated probe	5’-HEX-AGTGGATAGT[EBQ]GATTT[LNA T]TAATGT[LNA G]TAAG-EBQ-3’
MLH1 promoter and c.-11 SNV	methylation-specific PCR and Pyrosequencing	Forward primer	5'- TTAGTTAATTATTTTAGTGTTTCGTGTTTAC -3'
MLH1 promoter and c.-11 SNV	methylation-specific PCR and Pyrosequencing	Reverse primer	5'-biotin- ACTACCGCTAAAAAATAAAACTAAATAACG -3'
MLH1 promoter	Pyrosequencing	Pyrosequencing primer	5'- TTAGTTAATTATTTTAGTGTTTCGTGTTTAC -3'
Nucleotide dispensation order	Pyrosequencing	Pyrosequencing primer	5'-GTAAGAGAGTAG -3'

## Sheet: Supp Table 2
Supplementary Table 2. The characteristics of 38 CRCs from 6 reference subgroups.
CRC Subgroup	Affected MMR Gene	Sex	CRC anatomical location	CRC diagnosis age (year)	Percentage Methylation Ratio in blood DNA (Methylight)	Mean β-values across the MLH1 promoter Region C1	Methylation-based Consensus Cluster	Mean β Variable CpGs2
Double MMR somatic CRC	MLH1	Male	Proximal	29.3744	0	0.094958	1	0.350302
Double MMR somatic CRC	MLH1	Female	Proximal	49.0486	0	0.0568107	1	0.28448
Double MMR somatic CRC	MSH2	Female	Proximal	54.4942	0	0.0435218	1	0.285002
Double MMR somatic CRC	MSH2	Female	Proximal	52.4545	0	0.057864	1	0.325805
Double MMR somatic CRC	MLH1	Female	Proximal	57.974	0	0.0621397	2	0.464206
LS-CRC	MLH1	Female	Proximal	45.8617	0	0.0724346	1	0.361129
LS-CRC	MSH2	Male	Proximal	32.4956	0	0.0686464	1	0.318548
LS-CRC	PMS2	Male	Proximal	39.4962	0%3	0.10783	1	0.327506
LS-CRC	MSH6	Male	Distal	35.8741	0	0.0832404	1	0.328787
LS-CRC	MSH6	Male	Proximal	41.3826	0	0.0823277	1	0.303278
LS-CRC	MSH6	Male	Proximal	31.8795	0	0.0780186	1	0.35092
LS-CRC	PMS2	Male	Proximal	47.8494	0	0.0703719	1	0.348847
LS-CRC	MLH1	Female	Proximal	32.4381	0	0.0867867	2	0.426065
LS-CRC	MSH6	Male	Proximal	22.0835	0	0.0729957	1	0.349102
Secondary MLH1 epimutation CRCs (MLH1: c.-27C>A)	MLH1	Female	Proximal	43.2635	0.24	0.694941	4	0.296915
Secondary MLH1 epimutation CRCs (MLH1: c.-27C>A)	MLH1	Male	Proximal	46.6694	0.2	0.784395	4	0.296112
Sporadic MLH1 methylated CRC	MLH1	Female	Unknown	62.475	0	0.406658	3	0.420121
Sporadic MLH1 methylated CRC	MLH1	Female	Proximal	59.4223	0	0.556497	3	0.452389
Sporadic MLH1 methylated CRC	MLH1	Female	Proximal	47.4415	0	0.48822	3	0.436296
Sporadic MLH1 methylated CRC	MLH1	Female	Unknown	71.9644	0	0.574761	3	0.443728
Sporadic MLH1 methylated CRC	MLH1	Female	Proximal	57.1937	0	0.561092	3	0.426221
Sporadic MLH1 methylated CRC	MLH1	Female	Proximal	52.6762	0	0.592186	3	0.43842
Sporadic MLH1 methylated CRC	MLH1	Female	Proximal	78.6283	0	0.455798	3	0.425956
Sporadic MLH1 methylated CRC	MLH1	Male	Proximal	67.3539	0	0.585497	3	0.468179
Sporadic MLH1 methylated CRC	MLH1	Male	Proximal	65.7659	0	0.711893	3	0.538144
Primary MLH1 epimutation CRC	MLH1	Female	Proximal	26.7379	0.23	0.78037	4	0.36788
Primary MLH1 epimutation CRC	MLH1	Female	Proximal	55.9069	0.33	0.805894	4	0.386429
Primary MLH1 epimutation CRC	MLH1	Female	Proximal	32.4271	0.45	0.713543	4	0.386449
Primary MLH1 epimutation CRC	MLH1	Female	Rectum	29.9932	0.45	0.785134	4	0.346693
MMR-proficient CRC	-	Male	Rectum	44.3641	0	0.0897137	1	0.289296
MMR-proficient CRC	-	Male	Distal	41.1499	0	0.0411475	1	0.304406
MMR-proficient CRC	-	Male	Proximal	37.9576	0	0.0614425	1	0.313644
MMR-proficient CRC	-	Female	Rectum	51.4661	0	0.0629769	1	0.287637
MMR-proficient CRC	-	Female	Proximal	47.436	0	0.0955986	2	0.366902
MMR-proficient CRC	-	Female	Proximal	46.7707	0	0.104166	1	0.330571
MMR-proficient CRC	-	Male	Distal	21.2841	0	0.0865841	1	0.250465
MMR-proficient CRC	-	Female	Distal	21.2539	0	0.10837	1	0.284509
MMR-proficient CRC	-	Male	Proximal	27.4743	0	0.0713437	1	0.317213
1 Measured by Infinium HMEPIC array. 2 Mean methylation across 77,113 most variably methylated CpGs that were used for determining consensus clusters. 3 Measured in normal mucosa DNA due to insufficient blood DNA

## Sheet: Supp Table 3
Supplementary Table 3. The characteristics of 44 tumour and 14 normal colonic mucosal samples from the 43 people included in the study. Numbers indicate the total breakdowns of CRCs by CRC location, sex, CIMP status, BRAF V600E somatic mutation. The values for MLH1 promoter methylation describes the level of MLH1 promoter methylation in CRC and normal mucosa samples tested.
		Sporadic MLH1 methylated (AgeDx > 45yo)	Sporadic MMR-proficient	Lynch syndrome (MMR-deficient)	MLH1 epimutation – primary	MLH1 epimutation – secondary (c.-27C>A)	Double MMR somatic	MLH1 promoter VUS	MLH1 methylated EOCRC (AgeDx < 45yo)
CRC Analysis Group		Reference	Reference	Reference	Reference	Reference	Reference	Diagnostically challenging	Diagnostically challenging
CRC tumour,		9	9	9	4	2	5	3	3
(n = 44)
Normal mucosa,		4	1	1	1	1	2	3	1
(n = 14)
Mean Age (years) at CRC diagnosis (IQR)		62.5 (10.2)	37.7 (19.3)	36.6 (8.9)	36.3 (9.1)	45 (1.5)	48.7 (11.3)	54.6 (16.0)	37.2 (5.9)
CRC location (n =)	Prox. Colon	7	4	8	3	2	5	3	3
	Dist. colon	-	3	1	-	-	-	-	-
	Rectum	-	2	-	1	-	-	-	-
	unknown	2	-	-	-	-	-	-	-
Sex (n =)	F	7	4	2	4	1	4	2	1
	M	2	5	7	1	-	1	1	2
CIMP (n =)	CIMP-High	9	-	-	-	-	1	-	-
	CIMP-Neg	-	9	9	4	2	4	3	3
BRAF p.V600E (n =)	p.V600E	6	1	-	-	-	-	-	-
	WT	3	8	8	4	2	5	3	3
	Not tested	-	-	1	-	-	-	-	-
MLH1 promoter methylation1	Pos (>0.2), n =	9	-	-	4	2	-	2	3
	Neg (<0.2), n =	-	9	9	-	-	5	1	-
	CRC (Mean±s.d)	0.55	0.08	0.08	0.77	0. 74	0.07	0.32	0.48
		± 0.09	± 0.02	± 0.01	± 0.06	± 0.16	± 0.02	± 0.16	± 0.17
	Normal (Mean±s.d)	0.07	0.04	0.05	0.4	0.39	0.06	0.08	0.07
		± 0.02	± na	± na	± na	± na	± 0.01	± 0.02	± 0.02
	Blood	0% ± 0%	0% ± 0%	0% ± 0%	37% ± 10%	22% ± 2%	0% ± 0%	0.7% ± 0.6%	0.3% ± 0.6%
	MS-PCR 2 (Mean±s.d)
1 Estimated by mean methylation level of 4 CpGs overlapping the MLH1 promoter regulatory C region (39) available on the Infinium HMEPIC. 2 Estimated by Methylight.

## Sheet: Supp Table 4
Supplementary Table 4 Summary of somatic mutations occurrent in key CRC genes and CRC subgroups associated with frequent or less frequent somatic mutation in the described gene.
Gene symbol	Sporadic MLH1 methylated (AgeDx > 45yo)	Sporadic MMR-proficient	Lynch syndrome (MMR-deficient)	MLH1 epimutation – primary	MLH1 epimutation – secondary (c.-27C>A)	Double MMR somatic	Enrichment Group (p-value when compared with the rest)	MLH1 promoter VUS	MLH1 methylated EOCRC (AgeDx < 45yo)
	Reference	Reference	Reference	Reference	Reference	Reference		Diagnostically challenging	Diagnostically challenging
Total samples (n)	8	9	8	3	2	5	-	3	3
APC	2	5	6	3	1	2	Less frequent in sporadic MLH1 methylated CRCs (p <0.05)	2	3
KRAS	1	4	6	1	1	3	Less frequent in sporadic MLH1 methylated CRCs (p < 0.05)	2	1
KRAS codon 12/13	0	0	3	1	1	2	-	2	1
BRAF	5	2	3	0	0	0	Sporadic MLH1 methylated CRCs (p = 0.01)	0	0
BRAF p.V600E	5	1	0	0	0	0	Sporadic MLH1 methylated CRCs (p < 0.01)	0	0
RNF43	7	1	3	2	0	4	Sporadic MLH1 methylated CRCs (p = 0.02)	1	2
TP53	1	6	3	1	0	0	Sporadic MMRp CRCs (p = 0.02)	2	0
TCF7L2	1	4	5	3	2	3	Less frequent in sporadic MLH1 methylated CRCs (p = 0.02)	2	1
TET1	1	0	1	0	0	1	-	1	1
TET2	1	2	6	1	0	2	Lynch syndrome CRCs (p < 0.01)	1	0
TET3	2	1	2	1	0	0	-	1	0
DNMT1	1	0	4	1	0	2	-	1	1
MBD4	2	0	3	0	0	0	-	0	1

## Sheet: Supp Table 5
Supplementary Table 5
Differentially Methylated Regions between 5 constitutional primary MLH1 epimutation tumours and 9 sporadic MLH1 methylated CRCs.
chromosome	start	end	width	no.cpgs	Stouffer	Fisher	maxdiff	meandiff	overlapping genes	mean methylation in primary and secondary MLH1 epimutation carriers (n = 6)	mean methylation in sporadic MLH1 methylated CRCs (n = 9)	mean methylation in sporadic MMR-proficient CRCs (n = 9)	mean methylation in Lynch syndrome CRCs (n = 9)	mean methylation in double somatic CRCs (n = 5)
chr5	112072926	112073958	1033	16	1.53296e-10	7.62578e-09	0.27535	0.201499	APC	0.363272	0.16086	0.189338	0.327881	0.197602
chr7	1980117	1980479	363	4	4.26904e-08	1.80882e-07	0.498371	0.298748	MAD1L1	0.601911	0.302907	0.574335	0.586992	0.559817
chr17	57440029	57440226	198	2	4.48206e-08	7.97383e-08	0.370629	0.319877	YPEL2	0.613672	0.291905	0.438679	0.570365	0.523015
chr2	162101063	162101506	444	3	1.06908e-07	4.03532e-07	0.299754	0.261071	AC009299.3, AC009299.2	0.514644	0.251934	0.350889	0.416836	0.340489
chr19	18811575	18812017	443	4	5.91097e-07	3.06471e-06	0.287983	0.243424	CRTC1	0.383769	0.139086	0.18949	0.310714	0.141117
chr1	54738769	54739176	408	2	6.7207e-07	1.51644e-06	0.426254	0.336931	SSBP3	0.781934	0.44379	0.592682	0.716286	0.67178
chr12	10545083	10545471	389	2	1.76983e-06	1.88857e-06	0.487773	0.351947	RP11-277P12.20, KLRC4-KLRK1	0.682832	0.330787	0.627364	0.640659	0.657597
chr14	38054165	38054297	133	2	8.30605e-05	0.000181843	0.393768	0.356239	NA	0.567969	0.215461	0.44292	0.574096	0.461829
chr13	33780307	33780362	56	2	0.00376132	0.00608079	0.250678	0.221678	STARD13	0.622697	0.400131	0.459763	0.448076	0.438528
Stouffer: Stouffer summary transform of the individual CpG FDRs.
maxdiff: Maximum difference in methylation within the DMR
meandiff: Mean differences across the DMR

## Sheet: Supp Table 6
Supplementary Table 6. MLH1 promoter methylation levels in non-tumour DNA samples measured by methylation sensitive droplet digital PCR
		Blood DNA samples			Adjacent normal mucosa		Non-adjacent (resection margin) normal mucosa		Buccal
CRC Subgroup	Age of Dx (years)	Methylight	ddPCR	Methylated droplet/Total accepted droplet (ddPCR)1	ddPCR	Methylated droplet/Total accepted droplet (ddPCR)1	ddPCR	Methylated droplet/Total accepted droplet (ddPCR)1	ddPCR	Methylated droplet/Total accepted droplet (ddPCR)1
MLH1 methylated EOCRC (AgeDx < 45yo)	43	0.01	<1%	1/558	nt	nt	0.041	2/50; 2/47	0.024	3/124
MLH1 methylated EOCRC (AgeDx < 45yo)	31	0	0	0/737	nt	nt	0	0/248	nt	nt
MLH1 methylated EOCRC (AgeDx < 45yo)	37	0	0	0/553	nt	nt	nt	nt	0	0/94; 0/156
MLH1-VUS c.-11C>T	68	0	0	0/699	0.023	3/115; 5/230	0.012	2/159	0.065	20/306
MLH1-VUS c.-11C>T	60	0.01	0.045	31/695	0.034	2/76; 6/140	nt	nt	0.139	19/109; 23/223
MLH1-VUS c.-[28A>G; 7C>T]	35	0	0	0/699	0	0/185	0	0/105	0	0/149
MLH1 epimutation – secondary (c.-27C>A)	43	0.24	0.626	786/1256	nt	nt	0.637	59/74; 72/151	nt	nt
MLH1 epimutation – secondary (c.-27C>A)	46	0.2	0.575	671/1166	nt	nt	nt	nt	nt	nt
MLH1 epimutation – primary	55	0.33	0.76	1273/1674	nt	nt	nt	nt	nt	nt
MLH1 epimutation – primary	26	0.23	0.619	705/1139	nt	nt	0.725	148/204	nt	nt
MLH1 epimutation – primary	29	0.45	0.768	1185/1542	nt	nt	71.5 ± 7.2%2	1: 50/58; 33/71 2: 47/57;36/51	nt	nt
Double MMR somatic	57	0	0	0/740	nt	nt	0	0/205	nt	nt
Double MMR somatic	49	0	0	0/547	nt	nt	0	0/54; 0/99	nt	nt
Double MMR somatic	29	0	0	0/726	nt	nt	0	0/8; 0/41	nt	nt
Lynch syndrome (MMR-deficient)	32	0	0	0/689	nt	nt	0	0/41; 0/153	nt	nt
Lynch syndrome (MMR-deficient)	45	0	0	0/561	nt	nt	0	0/11,0/35	nt	nt
Sporadic MLH1 methylated (AgeDx > 45yo)	47	0	0	0/552	nt	nt	0	0/52	nt	nt
Sporadic MLH1 methylated (AgeDx > 45yo)	57	0	0	0/607	nt	nt	0	0/214	nt	nt
Sporadic MLH1 methylated (AgeDx > 45yo)	78	0	0	0/608	0	0/59	0.037	7/135; 6/256	nt	nt
Sporadic MMR-proficient	41	0	0	0/543	nt	nt	0	0/71	nt	nt
Sporadic MMR-proficient	51	0	0	0/584	nt	nt	0	0/85	nt	nt
Sporadic MMR-proficient	21	0	0	0/815	nt	nt	0	0/223	nt	nt
1 Number of Methylated events/the total accepted events were used to calculated % methylation.Average values are shown where duplicates experiments were performed
2 Two resection margin DNA samples were tested and mean methylation ± s.d. is shown.
nt – not tested.
