# Supplementary material for: Identifying primary and secondary MLH1 epimutation carriers displaying low-level constitutional MLH1 methylation using droplet digital PCR and genome-wide DNA methylation profiling of colorectal cancers
Source: Clin Epigenetics. 2023 Jun 3;15:95. doi: 10.1186/s13148-023-01511-y (PMC10239107; doi:10.1186/s13148-023-01511-y)
Supplement: Supplementary file 12 — Additional file 12. Supplementary data: Raw consensus matrix values derived from the Consensus clustering analysis on 77,113 most variably methylated CpGs, which was performed on 44 CRCs including the 6 diagnostically challenging CRCs. [file 13148_2023_1511_MOESM12_ESM.csv]

	MMRp	Lynch	Lynch	MMRp	MMRp	MMRp	MMRp	MLH1me	MLH1me	MLH1me	MLH1me	MLH1me	Lynch	MMRp	MMRp	Lynch	Lynch	Lynch	Lynch	MMRp	MMRp	MLH1-primary	MLH1me-eocrc	MLH1-primary	MLH1me	MLH1:c.-11	MLH1me	MLH1-primary	MLH1:c.-27	MLH1me-eocrc	MLH1me-eocrc	MLH1me	MLH1-primary	MLH1:c.-27	MLH1:c.-11	MLH1:c.-[28,7]	MLH1me	double_somatic	double_somatic	Lynch	double_somatic	double_somatic	double_somatic	Lynch
MMRp	1	0.983870967741935	1	1	1	1	0	0	0	0	0	0	1	1	1	1	1	1	1	1	1	0	0	0	0	0	0	0	0.0032258064516129	0	0	0	0	0.00163398692810458	0	0	0	1	1	0	1	1	0	1
Lynch	0.983870967741935	1	0.979166666666667	0.984301412872841	0.979623824451411	0.978512396694215	0.0171606864274571	0	0	0	0	0	0.985691573926868	0.981042654028436	0.981072555205047	0.984276729559748	0.981996726677578	0.988835725677831	0.987096774193548	0.97741935483871	0.987381703470032	0	0	0	0	0	0	0	0.00315955766192733	0	0	0	0	0.00160513643659711	0	0	0	0.984350547730829	0.97708674304419	0.0179738562091503	0.984350547730829	0.979233226837061	0	0.987220447284345
Lynch	1	0.979166666666667	1	1	1	1	0	0	0	0	0	0	1	1	1	1	1	1	1	1	1	0	0	0	0	0	0	0	0.0031496062992126	0	0	0	0	0.00162337662337662	0	0	0	1	1	0	1	1	0	1
MMRp	1	0.984301412872841	1	1	1	1	0	0	0	0	0	0	1	1	1	1	1	1	1	1	1	0	0	0	0	0	0	0	0	0	0	0	0	0	0	0	0	1	1	0	1	1	0	1
MMRp	1	0.979623824451411	1	1	1	1	0	0	0	0	0	0	1	1	1	1	1	1	1	1	1	0	0	0	0	0	0	0	0.00313971742543171	0	0	0	0	0.00159744408945687	0	0	0	1	1	0	1	1	0	1
MMRp	1	0.978512396694215	1	1	1	1	0	0	0	0	0	0	1	1	1	1	1	1	1	1	1	0	0	0	0	0	0	0	0.00325732899022801	0	0	0	0	0.00165289256198347	0	0	0	1	1	0	1	1	0	1
MMRp	0	0.0171606864274571	0	0	0	0	1	0	0	0	0	0	0	0	0	0	0	0	0	0	0	0	0	0	0	0	0	0	0	0	0	0	0	0	0	0	0	0	0	0.991974317817014	0	0	0.996845425867508	0
MLH1me	0	0	0	0	0	0	0	1	0.996726677577741	1	1	1	0	0	0	0	0	0	0	0	0	0.0099009900990099	0.0272	0.0116666666666667	1	0.0113452188006483	1	0.0101694915254237	0.00809061488673139	0.016750418760469	0.163430420711974	0.996742671009772	0.00816993464052288	0.00836120401337793	0.213333333333333	0.0166389351081531	0.996753246753247	0	0	0	0	0	0	0
MLH1me	0	0	0	0	0	0	0	0.996726677577741	1	0.996884735202492	1	1	0	0	0	0	0	0	0	0	0	0.0046801872074883	0.02	0.0046875	1	0.00465116279069767	1	0.00319488817891374	0.00307219662058372	0.00961538461538462	0.131987577639752	1	0.00470957613814757	0.00317460317460317	0.189274447949527	0.00786163522012579	1	0	0	0	0	0	0	0
MLH1me	0	0	0	0	0	0	0	1	0.996884735202492	1	1	1	0	0	0	0	0	0	0	0	0	0.00949367088607595	0.0279503105590062	0.0109034267912773	1	0.0110236220472441	1	0.00961538461538462	0.00783699059561128	0.0173775671406003	0.17601246105919	0.996840442338073	0.00798722044728434	0.00793650793650794	0.232594936708861	0.01743264659271	0.996840442338073	0	0	0	0	0	0	0
MLH1me	0	0	0	0	0	0	0	1	1	1	1	1	0	0	0	0	0	0	0	0	0	0.00470957613814757	0.0229357798165138	0.00625978090766823	1	0.00619195046439629	1	0.00476190476190476	0.00306748466257669	0.0127591706539075	0.146645865834633	1	0.0046801872074883	0.00309597523219814	0.200310559006211	0.0124804992199688	1	0	0	0	0	0	0	0
MLH1me	0	0	0	0	0	0	0	1	1	1	1	1	0	0	0	0	0	0	0	0	0	0.00318979266347687	0.0170278637770898	0.004739336492891	1	0.00464396284829721	1	0.00315955766192733	0.00158478605388273	0.0112540192926045	0.153605015673981	1	0.0031104199066874	0.00158478605388273	0.205007824726135	0.0110410094637224	1	0	0	0	0	0	0	0
Lynch	1	0.985691573926868	1	1	1	1	0	0	0	0	0	0	1	1	1	1	1	1	1	1	1	0	0	0	0	0	0	0	0.0031201248049922	0	0	0	0	0.00161030595813205	0	0	0	1	1	0	1	1	0	1
MMRp	1	0.981042654028436	1	1	1	1	0	0	0	0	0	0	1	1	1	1	1	1	1	1	1	0	0	0	0	0	0	0	0.00314465408805031	0	0	0	0	0.00156494522691706	0	0	0	1	1	0	1	1	0	1
MMRp	1	0.981072555205047	1	1	1	1	0	0	0	0	0	0	1	1	1	1	1	1	1	1	1	0	0	0	0	0	0	0	0.00158730158730159	0	0	0	0	0	0	0	0	1	1	0	1	1	0	1
Lynch	1	0.984276729559748	1	1	1	1	0	0	0	0	0	0	1	1	1	1	1	1	1	1	1	0	0	0	0	0	0	0	0.00312989045383412	0	0	0	0	0.00157232704402516	0	0	0	1	1	0	1	1	0	1
Lynch	1	0.981996726677578	1	1	1	1	0	0	0	0	0	0	1	1	1	1	1	1	1	1	1	0	0	0	0	0	0	0	0.0016025641025641	0	0	0	0	0.00162074554294976	0	0	0	1	1	0	1	1	0	1
Lynch	1	0.988835725677831	1	1	1	1	0	0	0	0	0	0	1	1	1	1	1	1	1	1	1	0	0	0	0	0	0	0	0.00156739811912226	0	0	0	0	0	0	0	0	1	1	0	1	1	0	1
Lynch	1	0.987096774193548	1	1	1	1	0	0	0	0	0	0	1	1	1	1	1	1	1	1	1	0	0	0	0	0	0	0	0.00316455696202532	0	0	0	0	0.00162074554294976	0	0	0	1	1	0	1	1	0	1
MMRp	1	0.97741935483871	1	1	1	1	0	0	0	0	0	0	1	1	1	1	1	1	1	1	1	0	0	0	0	0	0	0	0.00309119010819165	0	0	0	0	0.00160771704180064	0	0	0	1	1	0	1	1	0	1
MMRp	1	0.987381703470032	1	1	1	1	0	0	0	0	0	0	1	1	1	1	1	1	1	1	1	0	0	0	0	0	0	0	0.00159235668789809	0	0	0	0	0.00159489633173844	0	0	0	1	1	0	1	1	0	1
MLH1-primary	0	0	0	0	0	0	0	0.0099009900990099	0.0046801872074883	0.00949367088607595	0.00470957613814757	0.00318979266347687	0	0	0	0	0	0	0	0	0	1	0.982428115015974	1	0.00321543408360129	0.998417721518987	0.00323624595469256	1	1	0.994991652754591	0.876190476190476	0.00320512820512821	1	0.998381877022654	0.809446254071661	0.993527508090615	0	0	0	0	0	0	0	0
MLH1me-eocrc	0	0	0	0	0	0	0	0.0272	0.02	0.0279503105590062	0.0229357798165138	0.0170278637770898	0	0	0	0	0	0	0	0	0	0.982428115015974	1	0.9826224328594	0.0125984251968504	0.985981308411215	0.019047619047619	0.996840442338073	0.976452119309262	1	0.880877742946709	0.0125984251968504	0.979591836734694	0.9744	0.879556259904913	0.988817891373802	0.00940438871473354	0	0	0	0	0	0	0
MLH1-primary	0	0	0	0	0	0	0	0.0116666666666667	0.0046875	0.0109034267912773	0.00625978090766823	0.004739336492891	0	0	0	0	0	0	0	0	0	1	0.9826224328594	1	0.00319488817891374	0.998387096774194	0.00317965023847377	1	0.996820349761526	0.99673735725938	0.883464566929134	0.0046875	1	0.996789727126806	0.84185303514377	0.995215311004785	0	0	0	0	0	0	0	0
MLH1me	0	0	0	0	0	0	0	1	1	1	1	1	0	0	0	0	0	0	0	0	0	0.00321543408360129	0.0125984251968504	0.00319488817891374	1	0.00312989045383412	1	0.00158730158730159	0.00157977883096367	0.00484652665589661	0.135303265940902	1	0.00157977883096367	0	0.182552504038772	0.00802568218298555	1	0	0	0	0	0	0	0
MLH1:c.-11	0	0	0	0	0	0	0	0.0113452188006483	0.00465116279069767	0.0110236220472441	0.00619195046439629	0.00464396284829721	0	0	0	0	0	0	0	0	0	0.998417721518987	0.985981308411215	0.998387096774194	0.00312989045383412	1	0.00316455696202532	0.998407643312102	1	0.993517017828201	0.853582554517134	0.0047244094488189	0.998407643312102	1	0.79047619047619	1	0	0	0	0	0	0	0	0
MLH1me	0	0	0	0	0	0	0	1	1	1	1	1	0	0	0	0	0	0	0	0	0	0.00323624595469256	0.019047619047619	0.00317965023847377	1	0.00316455696202532	1	0.00158730158730159	0.00157232704402516	0.00972447325769854	0.132283464566929	1	0.00315955766192733	0.00158227848101266	0.197767145135566	0.00950871632329636	1	0	0	0	0	0	0	0
MLH1-primary	0	0	0	0	0	0	0	0.0101694915254237	0.00319488817891374	0.00961538461538462	0.00476190476190476	0.00315955766192733	0	0	0	0	0	0	0	0	0	1	0.996840442338073	1	0.00158730158730159	0.998407643312102	0.00158730158730159	1	0.998387096774194	0.996742671009772	0.8432	0.00320512820512821	1	0.99837925445705	0.791869918699187	0.993558776167472	0	0	0	0	0	0	0	0
MLH1:c.-27	0.0032258064516129	0.00315955766192733	0.0031496062992126	0	0.00313971742543171	0.00325732899022801	0	0.00809061488673139	0.00307219662058372	0.00783699059561128	0.00306748466257669	0.00158478605388273	0.0031201248049922	0.00314465408805031	0.00158730158730159	0.00312989045383412	0.0016025641025641	0.00156739811912226	0.00316455696202532	0.00309119010819165	0.00159235668789809	1	0.976452119309262	0.996820349761526	0.00157977883096367	1	0.00157232704402516	0.998387096774194	1	0.988727858293076	0.832550860719875	0.00156494522691706	1	1	0.775641025641026	0.99203821656051	0	0.00311526479750779	0.00321543408360129	0	0.003125	0.00314465408805031	0	0.00157728706624606
MLH1me-eocrc	0	0	0	0	0	0	0	0.016750418760469	0.00961538461538462	0.0173775671406003	0.0127591706539075	0.0112540192926045	0	0	0	0	0	0	0	0	0	0.994991652754591	1	0.99673735725938	0.00484652665589661	0.993517017828201	0.00972447325769854	0.996742671009772	0.988727858293076	1	0.899513776337115	0.0065252854812398	0.991776315789474	0.988467874794069	0.883116883116883	0.995033112582781	0.00162866449511401	0	0	0	0	0	0	0
MLH1me-eocrc	0	0	0	0	0	0	0	0.163430420711974	0.131987577639752	0.17601246105919	0.146645865834633	0.153605015673981	0	0	0	0	0	0	0	0	0	0.876190476190476	0.880877742946709	0.883464566929134	0.135303265940902	0.853582554517134	0.132283464566929	0.8432	0.832550860719875	0.899513776337115	1	0.118827160493827	0.849144634525661	0.840189873417722	0.963375796178344	0.9109375	0.0971337579617834	0	0	0	0	0	0	0
MLH1me	0	0	0	0	0	0	0	0.996742671009772	1	0.996840442338073	1	1	0	0	0	0	0	0	0	0	0	0.00320512820512821	0.0125984251968504	0.0046875	1	0.0047244094488189	1	0.00320512820512821	0.00156494522691706	0.0065252854812398	0.118827160493827	1	0.00319488817891374	0.00157728706624606	0.161392405063291	0.00784929356357928	1	0	0	0	0	0	0	0
MLH1-primary	0	0	0	0	0	0	0	0.00816993464052288	0.00470957613814757	0.00798722044728434	0.0046801872074883	0.0031104199066874	0	0	0	0	0	0	0	0	0	1	0.979591836734694	1	0.00157977883096367	0.998407643312102	0.00315955766192733	1	1	0.991776315789474	0.849144634525661	0.00319488817891374	1	0.998387096774194	0.79047619047619	0.99194847020934	0	0	0	0	0	0	0	0
MLH1:c.-27	0.00163398692810458	0.00160513643659711	0.00162337662337662	0	0.00159744408945687	0.00165289256198347	0	0.00836120401337793	0.00317460317460317	0.00793650793650794	0.00309597523219814	0.00158478605388273	0.00161030595813205	0.00156494522691706	0	0.00157232704402516	0.00162074554294976	0	0.00162074554294976	0.00160771704180064	0.00159489633173844	0.998381877022654	0.9744	0.996789727126806	0	1	0.00158227848101266	0.99837925445705	1	0.988467874794069	0.840189873417722	0.00157728706624606	0.998387096774194	1	0.789727126805779	0.992012779552716	0	0.00157977883096367	0.00163934426229508	0	0.0016025641025641	0.00158478605388273	0	0
MLH1:c.-11	0	0	0	0	0	0	0	0.213333333333333	0.189274447949527	0.232594936708861	0.200310559006211	0.205007824726135	0	0	0	0	0	0	0	0	0	0.809446254071661	0.879556259904913	0.84185303514377	0.182552504038772	0.79047619047619	0.197767145135566	0.791869918699187	0.775641025641026	0.883116883116883	0.963375796178344	0.161392405063291	0.79047619047619	0.789727126805779	1	0.829073482428115	0.15780998389694	0	0	0	0	0	0	0
MLH1:c.-[28,7]	0	0	0	0	0	0	0	0.0166389351081531	0.00786163522012579	0.01743264659271	0.0124804992199688	0.0110410094637224	0	0	0	0	0	0	0	0	0	0.993527508090615	0.988817891373802	0.995215311004785	0.00802568218298555	1	0.00950871632329636	0.993558776167472	0.99203821656051	0.995033112582781	0.9109375	0.00784929356357928	0.99194847020934	0.992012779552716	0.829073482428115	1	0	0	0	0	0	0	0	0
MLH1me	0	0	0	0	0	0	0	0.996753246753247	1	0.996840442338073	1	1	0	0	0	0	0	0	0	0	0	0	0.00940438871473354	0	1	0	1	0	0	0.00162866449511401	0.0971337579617834	1	0	0	0.15780998389694	0	1	0	0	0	0	0	0	0
double_somatic	1	0.984350547730829	1	1	1	1	0	0	0	0	0	0	1	1	1	1	1	1	1	1	1	0	0	0	0	0	0	0	0.00311526479750779	0	0	0	0	0.00157977883096367	0	0	0	1	1	0	1	1	0	1
double_somatic	1	0.97708674304419	1	1	1	1	0	0	0	0	0	0	1	1	1	1	1	1	1	1	1	0	0	0	0	0	0	0	0.00321543408360129	0	0	0	0	0.00163934426229508	0	0	0	1	1	0	1	1	0	1
Lynch	0	0.0179738562091503	0	0	0	0	0.991974317817014	0	0	0	0	0	0	0	0	0	0	0	0	0	0	0	0	0	0	0	0	0	0	0	0	0	0	0	0	0	0	0	0	1	0	0	1	0
double_somatic	1	0.984350547730829	1	1	1	1	0	0	0	0	0	0	1	1	1	1	1	1	1	1	1	0	0	0	0	0	0	0	0.003125	0	0	0	0	0.0016025641025641	0	0	0	1	1	0	1	1	0	1
double_somatic	1	0.979233226837061	1	1	1	1	0	0	0	0	0	0	1	1	1	1	1	1	1	1	1	0	0	0	0	0	0	0	0.00314465408805031	0	0	0	0	0.00158478605388273	0	0	0	1	1	0	1	1	0	1
double_somatic	0	0	0	0	0	0	0.996845425867508	0	0	0	0	0	0	0	0	0	0	0	0	0	0	0	0	0	0	0	0	0	0	0	0	0	0	0	0	0	0	0	0	1	0	0	1	0
Lynch	1	0.987220447284345	1	1	1	1	0	0	0	0	0	0	1	1	1	1	1	1	1	1	1	0	0	0	0	0	0	0	0.00157728706624606	0	0	0	0	0	0	0	0	1	1	0	1	1	0	1
